# Supplementary material for: Salmonella typhimurium targeting with monoclonal antibodies prevents infection in mice
Source: PLoS Negl Trop Dis. 2023 Dec 4;17(12):e0011579. doi: 10.1371/journal.pntd.0011579 (PMC10745141; doi:10.1371/journal.pntd.0011579)
Supplement: S1 Table — (XLSX) [file pntd.0011579.s004.xlsx]

## Sheet: Sheet1
Protein	Sequence from Uniprot
FliK	>sp|P26416|FLIK_SALTY Flagellar hook-length control protein OS=Salmonella typhimurium (strain LT2 / SGSC1412 / ATCC 700720) OX=99287 GN=fliK PE=1MITLPQLITTDTDMTAGLTSGKTTGSAEDFLALLAGALGADGAQGKDARITLADLQAAGGKLSKELLTQHGEPGQAVKLADLLAQKANATDETLTDLTQAQHLLSTLTPSLKTSALAALSKTAQHDEKTPALSDEDLASLSALFAMLPGQPVATPVAGETPAENHIALPSLLRGDMPSAPQEETHTLSFSEHEKGKTEASLARASDDRATGPALTPLVVAAAATSAKVEVDSPPAPVTHGAAMPTLSSATAQPL…
BcsZ	>sp|Q8Z289|GUN_SALTI Endoglucanase OS=Salmonella typhi OX=90370 GN=bcsZ PE=3MMTMLRGWITMIVMLTAINAQAACSWPAWEQFKKDYISQQGRVIDPGDARKITTSEGQSYAMFFALAANDRPAFAQLFNWTQNNLAQGSLREHLPAWLWGQKDPDTWSVLDSNSASDGDIWMAWSLLEAGRLWKETRYTEVGTALLKRIAREEVVNVPGLGSMLLPGKIGFAEANSWRFNPSYLPPQLAQYFSRFGAPWSTLRETNLRLLLETSPKGFSPDWVRYESKQGWQLKAEKTLISSYDAIRVYLWTGMMHDGDPQKARLLARFKPMATLTMKNGVPPEKVDVVSGNAQGTGPVGFSAALLPFLQNRGAQAVQRQRVA…
